# Supplementary material for: Facile Control of Structured ZnO Polymeric Nanoparticles through Miniemulsion Polymerization: Kinetic and UV Shielding Effects
Source: Polymers (Basel). 2021 Jul 30;13(15):2526. doi: 10.3390/polym13152526 (PMC8347249; doi:10.3390/polym13152526)
Supplement: Supplementary file 1 [file polymers-13-02526-s001.zip]

Archive with 1 entries (1 files):
- polymers-1283271-supplementary.pdf
